# Supplementary material for: MicroRNAs as Promising Therapeutic Agents Against Prostate Cancer Resistant to Castration—Where Are We Now?
Source: Pharmaceutics. 2024 Oct 22;16(11):1347. doi: 10.3390/pharmaceutics16111347 (PMC11597238; doi:10.3390/pharmaceutics16111347)
Supplement: Supplementary file 1 [file pharmaceutics-16-01347-s001.zip]

Archive with 1 entries (1 files):
- pharmaceutics-3213573-supplementary.pdf
